# Supplementary material for: Formalin fixation increases deamination mutation signature but should not lead to false positive mutations in clinical practice
Source: PLoS One. 2018 Apr 26;13(4):e0196434. doi: 10.1371/journal.pone.0196434 (PMC5919577; doi:10.1371/journal.pone.0196434)
Supplement: S2 Table — Complete mutation list for all extractions across all fixation times with a reportable score of 0.9 or greater are listed with their corresponding VAF for the fixation group. True somatic mutations are highlighted in orange, ITH mutations are highlighted in green, and false positives are highlighted in pink. (XLSX) [file pone.0196434.s002.xlsx]

## Sheet: FP and ITH
Patient	Chr	Position	Reference	Alternative	Frozen Tumour			Mineral Oil 2H			Mineral Oil 15H			Mineral Oil 24H			Mineral Oil 48H			UNG GeneRead 2H			UNG GeneRead 15H			UNG GeneRead 24H			UNG GeneRead 48H
Patient 1	chr10	43609910	C	T	0	0	0	0	0	0	0	0	0	0	0	0	1.11	0	0	0	0	0	0	0	0	0	0	0	0	0	0
Patient 1	chr1	115256529	T	C	0	0	0	0	0	0	0	0	0	0	0	0	2.55	1.92	2.33	0	0	0	0	0	0	0	0	0	1.4	1.61	1.3
Patient 1	chr20	57484420	C	T	0	0	0	0	0	0	0	0	0	0	0	0	0	0	0	0	0	0	0	0	0	1.34	1.48	1.46	0	0	0
Patient 1	chr20	57484421	G	A	0	0	0	0	0	0	2.51	2.42	2.17	0	0	0	0	0	0	0	0	0	1.73	2	1.76	0	0	0	0	0	0
Patient 1	chr8	38272333	G	A	0	0	0	0	0	0	0	0	0	0	0	0	1.06	0	0	0	0	0	0	0	0	0	0	0	0	0	0
Patient 2	chr10	43609901	C	T	0	0	0	0	0	0	0	0	0	0	0	0	0	1.01	0	0	0	0	0	0	0	0	0	0	0	0	0
Patient 2	chr14	105246570	G	A	0	0	0	0	0	0	0	0	0	0	0	0	0	1.23	0	0	0	0	0	0	0	0	0	0	0	0	0
Patient 2	chr7	140453136	A	T	41.44	41.09	41.6	30.22	31.36	31.58	38.52	39.25	38.28	41.68	40.21	40.86	38.95	38.8	39.38	31.73	31.4	31	37.44	37.53	36.67	42.14	39.64	42.47	38.2	39.88	40.42
Patient 3	chr12	25398284	C	A	61.17	61.47	61.71	46.07	46.41	46.32	37.06	37.76	36.77	43.01	45	43.47	29.79	31.17	32.78	51.07	52.38	52.85	33.24	33.22	33.1	41.58	41.44	41.16	29.1	27.23	27.91
Patient 3	chr12	25398285	C	A	0	0	0	0	0	0	9.41	9.29	8.53	0	0	0	12.18	11.83	10.75	0	0	0	7.37	7.99	7.13	0	0	0	12.17	11.28	9.64
Patient 3	chr8	38274861	C	T	0	0	0	0	0	0	0	0	0	0	0	0	0	0	1.19	0	0	0	0	0	0	0	0	0	0	0	0
Somatic mutation
ITH mutation
False Positive
